# Supplementary material for: Gratiola officinalis Alcoholic Extract Targets Warburg Effect, Apoptosis and Cell Cycle Progression in Colorectal Cancer Cell Lines
Source: Int J Mol Sci. 2025 Feb 28;26(5):2220. doi: 10.3390/ijms26052220 (PMC11900565; doi:10.3390/ijms26052220)
Supplement: Supplementary file 1 [file ijms-26-02220-s001.zip]

Archive with 1 entries (1 files):
- ijms-3476469-supplementary.pdf
